# Supplementary material for: Multi-Omics Analysis of the Gut-Brain Axis Elucidates Therapeutic Mechanisms of Guhong Injection in the Treatment of Ischemic Stroke
Source: Int J Mol Sci. 2025 Feb 12;26(4):1560. doi: 10.3390/ijms26041560 (PMC11855775; doi:10.3390/ijms26041560)
Supplement: Supplementary file 1 [file ijms-26-01560-s001.zip]

Archive with 1 entries (1 files):
- ijms-3452282-supplementary.pdf
